# Supplementary material for: Determinants of highly-cited green patents: The perspective of network characteristics
Source: PLoS One. 2020 Oct 30;15(10):e0240679. doi: 10.1371/journal.pone.0240679 (PMC7598493; doi:10.1371/journal.pone.0240679)
Supplement: S1 Data — (XLSX) [file pone.0240679.s001.xlsx]

## Sheet: Sheet1
Supporting Information for: Determinants of Highly-Cited Green Patents: The Perspective of Network Characteristics
S1 Data The Raw Data of This Paper
ID	HighCitedPat	OutDegree	OutCloseness	EigenVector	Constrain	Adj-OutDegree	Adj-OutCloseness	Adj-EigenVector	Adj-Constraint
1	1	30	0.072	0.009	0.053	15	0.0005	0.0045	-0.2235
2	1	57	0.074	0.065	0.054	53.5073	0.00217072	0.0594995	-0.146525
3	1	60	0.074	0.127	0.048	56.5073	0.00217072	0.1215	-0.152525
4	1	71	0.084	0.137	0.081	67.5073	0.0121707	0.1315	-0.119525
5	1	43	0.072	0.035	0.045	39.5073	0.000170724	0.0294995	-0.155525
6	1	27	0.075	0.008	0.086	23.5073	0.00317072	0.00249951	-0.114525
7	1	20	0.073	0.012	0.086	16.5073	0.00117072	0.00649951	-0.114525
8	1	3	0.072	0.001	0.333	-0.492697	0.000170724	-0.00450049	0.132475
9	1	10	0.074	0.001	0.171	6.5073	0.00217072	-0.00450049	-0.0295255
10	1	90	0.074	0.031	0.031	88.0707	0.00235354	0.0295354	-0.108808
11	1	53	0.073	0.03	0.038	49.5073	0.00117072	0.0244995	-0.162525
12	1	15	0.073	0.002	0.075	13.3636	0.00135537	-2.47934e-05	-0.140653
13	1	45	0.073	0.058	0.068	41.5073	0.00117072	0.0524995	-0.132525
14	1	36	0.072	0.055	0.093	32.5073	0.000170724	0.0494995	-0.107525
15	1	59	0.074	0.055	0.043	55.5073	0.00217072	0.0494995	-0.157525
16	1	4	0.072	0	0.25	0.642857	0.000216837	-0.00458929	0.0386276
17	1	12	0.072	0.002	0.145	10.4658	0.000821918	-0.00105479	-0.0778767
18	1	1	0.071	0.004	0.396	-2.4927	-0.000829276	-0.00150049	0.195475
19	1	42	0.094	0.039	0.077	38.6429	0.0222168	0.0344107	-0.134372
20	1	9	0.072	0.001	0.142	5.64286	0.000216837	-0.00358929	-0.0693724
21	1	3	0.071	0	0.333	-0.492697	-0.000829276	-0.00550049	0.132475
22	1	70	0.086	0.138	0.079	66.5073	0.0141707	0.1325	-0.121525
23	1	37	0.076	0.011	0.071	33.6429	0.00421684	0.00641071	-0.140372
24	1	40	0.073	0.053	0.053	36.6429	0.00121684	0.0484107	-0.158372
25	1	41	0.076	0.037	0.065	37.5073	0.00417072	0.0314995	-0.135525
26	1	20	0.072	0.002	0.063	16.5073	0.000170724	-0.00350049	-0.137525
27	1	60	0.084	0.12	0.088	56.5073	0.0121707	0.1145	-0.112525
28	1	51	0.092	0.053	0.075	47.6429	0.0202168	0.0484107	-0.136372
29	1	0	0.071	0	0	-3.4927	-0.000829276	-0.00550049	-0.200525
30	1	68	0.086	0.078	0.05	64.6429	0.0142168	0.0734107	-0.161372
31	1	52	0.084	0.064	0.042	48.5073	0.0121707	0.0584995	-0.158525
32	1	55	0.087	0.076	0.058	51.5073	0.0151707	0.0704995	-0.142525
33	1	38	0.084	0.04	0.089	34.5073	0.0121707	0.0344995	-0.111525
34	1	82	0.084	0.162	0.069	78.5073	0.0121707	0.1565	-0.131525
35	1	2	0.071	0	0.5	0.5	-0.000377193	-0.00154386	0.347693
36	1	7	0.072	0.001	0.251	3.5073	0.000170724	-0.00450049	0.0504745
37	1	0	0.071	0	0	-3.4927	-0.000829276	-0.00550049	-0.200525
38	1	92	0.082	0.164	0.055	88.5073	0.0101707	0.1585	-0.145525
39	1	1	0.071	0	0	-0.929293	-0.000646465	-0.00146465	-0.139808
40	1	63	0.079	0.057	0.047	59.5073	0.00717072	0.0514995	-0.153525
41	1	93	0.085	0.079	0.034	89.5073	0.0131707	0.0734995	-0.166525
42	1	31	0.083	0.011	0.071	27.5073	0.0111707	0.00549951	-0.129525
43	1	65	0.073	0.124	0.047	61.5073	0.00117072	0.1185	-0.153525
44	1	2	0.071	0	0.333	0.0707071	-0.000646465	-0.00146465	0.193192
45	1	2	0.071	0	0.5	0.0707071	-0.000646465	-0.00146465	0.360192
46	1	88	0.074	0.171	0.046	84.5073	0.00217072	0.1655	-0.154525
47	1	59	0.075	0.06	0.041	55.5073	0.00317072	0.0544995	-0.159525
48	1	65	0.076	0.117	0.079	61.5073	0.00417072	0.1115	-0.121525
49	1	3	0.071	0	0.333	-0.492697	-0.000829276	-0.00550049	0.132475
50	1	134	0.078	0.062	0.025	129	0.00649107	0.0566875	-0.186929
51	1	2	0.071	0	0.5	-1.4927	-0.000829276	-0.00550049	0.299475
52	1	22	0.072	0.006	0.09	18.5073	0.000170724	0.000499513	-0.110525
53	1	4	0.071	0	0.535	0.507303	-0.000829276	-0.00550049	0.334475
54	1	64	0.075	0.044	0.037	62.3963	0.00389634	0.0417073	-0.180348
55	1	36	0.074	0.01	0.083	31	0.00249107	0.0046875	-0.128929
56	1	1	0.071	0	0	-2.4927	-0.000829276	-0.00550049	-0.200525
57	1	59	0.073	0.127	0.055	55.5073	0.00117072	0.1215	-0.145525
58	1	52	0.073	0.017	0.05	48.5073	0.00117072	0.0114995	-0.150525
59	1	42	0.073	0.098	0.143	38.5073	0.00117072	0.0924995	-0.0575255
60	1	47	0.072	0.094	0.127	43.5073	0.000170724	0.0884995	-0.0735255
61	1	71	0.076	0.059	0.041	67.5073	0.00417072	0.0534995	-0.159525
62	1	47	0.072	0.02	0.062	43.5073	0.000170724	0.0144995	-0.138525
63	1	0	0.071	0	0.5	-1.92929	-0.000646465	-0.00146465	0.360192
64	1	47	0.073	0.039	0.041	43.5073	0.00117072	0.0334995	-0.159525
65	1	2	0.071	0	0.5	-1.4927	-0.000829276	-0.00550049	0.299475
66	1	2	0.071	0	0.5	-1.4927	-0.000829276	-0.00550049	0.299475
67	1	3	0.072	0	0.611	-0.357143	0.000216837	-0.00458929	0.399628
68	1	21	0.072	0.001	0.068	17.5073	0.000170724	-0.00450049	-0.132525
69	1	34	0.074	0.026	0.051	30.5073	0.00217072	0.0204995	-0.149525
70	1	48	0.076	0.028	0.044	44.6429	0.00421684	0.0234107	-0.167372
71	1	18	0.072	0.005	0.099	14.5073	0.000170724	-0.000500487	-0.101525
72	1	3	0.071	0	0.333	-0.492697	-0.000829276	-0.00550049	0.132475
73	1	0	0.071	0	0.5	-3.4927	-0.000829276	-0.00550049	0.299475
74	1	26	0.072	0.012	0.04	22.5073	0.000170724	0.00649951	-0.160525
75	1	3	0.071	0	0.333	-0.492697	-0.000829276	-0.00550049	0.132475
76	1	3	0.071	0	0.611	1.46575	-0.000178082	-0.00305479	0.388123
77	1	85	0.074	0.087	0.038	81.5073	0.00217072	0.0814995	-0.162525
78	1	52	0.074	0.058	0.062	48.5073	0.00217072	0.0524995	-0.138525
79	1	10	0.072	0.006	0.125	8.39634	0.000896341	0.00370732	-0.0923476
80	1	32	0.072	0.032	0.11	30.5	0.000622807	0.0304561	-0.042307
81	1	91	0.076	0.07	0.037	87.5073	0.00417072	0.0644995	-0.163525
82	1	3	0.071	0	0.406	-0.492697	-0.000829276	-0.00550049	0.205475
83	1	22	0.072	0.019	0.103	18.5073	0.000170724	0.0134995	-0.0975255
84	1	30	0.074	0.012	0.118	25	0.00249107	0.0066875	-0.0939286
85	1	28	0.072	0.009	0.044	24.5073	0.000170724	0.00349951	-0.156525
86	0	1	0.071	0	0	-2.4927	-0.000829276	-0.00550049	-0.200525
87	0	0	0.071	0	0	-3.4927	-0.000829276	-0.00550049	-0.200525
88	0	0	0.071	0	0	-3.4927	-0.000829276	-0.00550049	-0.200525
89	0	0	0.071	0	0.5	-3.4927	-0.000829276	-0.00550049	0.299475
90	0	0	0.071	0	0	-3.4927	-0.000829276	-0.00550049	-0.200525
91	0	1	0.071	0	0	-2.4927	-0.000829276	-0.00550049	-0.200525
92	0	2	0.072	0	0.611	-1.4927	0.000170724	-0.00550049	0.410475
93	0	3	0.072	0.001	0.333	-0.357143	0.000216837	-0.00358929	0.121628
94	0	2	0.071	0	0.5	0.0707071	-0.000646465	-0.00146465	0.360192
95	0	10	0.073	0.002	0.18	6.5073	0.00117072	-0.00350049	-0.0205255
96	0	10	0.075	0.002	0.136	6.5073	0.00317072	-0.00350049	-0.0645255
97	0	32	0.072	0.02	0.061	28.5073	0.000170724	0.0144995	-0.139525
98	0	3	0.072	0	0.333	-0.492697	0.000170724	-0.00550049	0.132475
99	0	1	0.071	0	0	-0.603659	-0.000103659	-0.00229268	-0.217348
100	0	2	0.071	0	0.84	-1.4927	-0.000829276	-0.00550049	0.639475
101	0	13	0.072	0.01	0.146	9.5073	0.000170724	0.00449951	-0.0545255
102	0	0	0.071	0	0	-3.4927	-0.000829276	-0.00550049	-0.200525
103	0	2	0.071	0.018	0.188	-1.4927	-0.000829276	0.0124995	-0.0125255
104	0	2	0.071	0	0.5	0.0707071	-0.000646465	-0.00146465	0.360192
105	0	0	0.071	0	0	-3.4927	-0.000829276	-0.00550049	-0.200525
106	0	31	0.082	0.04	0.07	27.5073	0.0101707	0.0344995	-0.130525
107	0	0	0.071	0	0.25	-3.4927	-0.000829276	-0.00550049	0.0494745
108	0	0	0.071	0	0.25	-3.4927	-0.000829276	-0.00550049	0.0494745
109	0	9	0.072	0.014	0.184	5.5073	0.000170724	0.00849951	-0.0165255
110	0	17	0.072	0.005	0.118	13.6429	0.000216837	0.000410714	-0.0933724
111	0	0	0.071	0	0	-3.4927	-0.000829276	-0.00550049	-0.200525
112	0	6	0.074	0.002	0.143	2.5073	0.00217072	-0.00350049	-0.0575255
113	0	2	0.071	0.004	0.5	-1.4927	-0.000829276	-0.00150049	0.299475
114	0	1	0.071	0	0	-2.4927	-0.000829276	-0.00550049	-0.200525
115	0	1	0.071	0	0	-0.534247	-0.000178082	-0.00305479	-0.222877
116	0	11	0.072	0.015	0.147	7.5073	0.000170724	0.00949951	-0.0535255
117	0	1	0.071	0.001	0.5	-0.929293	-0.000646465	-0.000464646	0.360192
118	0	3	0.072	0	0.333	-0.492697	0.000170724	-0.00550049	0.132475
119	0	3	0.072	0	0.2	-0.492697	0.000170724	-0.00550049	-0.000525479
120	0	7	0.072	0.003	0.233	3.64286	0.000216837	-0.00158929	0.0216276
121	0	18	0.072	0.013	0.1	14.5073	0.000170724	0.00749951	-0.100525
122	0	0	0.071	0	0	-3.4927	-0.000829276	-0.00550049	-0.200525
123	0	9	0.074	0	0.228	5.5073	0.00217072	-0.00550049	0.0274745
124	0	8	0.077	0.008	0.329	4.64286	0.00521684	0.00341071	0.117628
125	0	5	0.072	0	0.315	1.64286	0.000216837	-0.00458929	0.103628
126	0	0	0.071	0	0	-1.92929	-0.000646465	-0.00146465	-0.139808
127	0	28	0.093	0.044	0.115	26.0707	0.0213535	0.0425354	-0.0248081
128	0	1	0.071	0	0	-2.35714	-0.000783163	-0.00458929	-0.211372
129	0	1	0.072	0	0.5	-2.4927	0.000170724	-0.00550049	0.299475
130	0	4	0.071	0	0.406	2.07071	-0.000646465	-0.00146465	0.266192
131	0	1	0.074	0	0	-2.4927	0.00217072	-0.00550049	-0.200525
132	0	1	0.072	0	0	-2.35714	0.000216837	-0.00458929	-0.211372
133	0	0	0.071	0	0	-3.35714	-0.000783163	-0.00458929	-0.211372
134	0	0	0.071	0	0.5	-3.35714	-0.000783163	-0.00458929	0.288628
135	0	20	0.082	0.013	0.105	16.5073	0.0101707	0.00749951	-0.0955255
136	0	2	0.071	0	0.25	-1.4927	-0.000829276	-0.00550049	0.0494745
137	0	1	0.071	0	1.125	-2.4927	-0.000829276	-0.00550049	0.924475
138	0	6	0.072	0.01	0.112	2.5073	0.000170724	0.00449951	-0.0885255
139	0	1	0.071	0	0	-2.4927	-0.000829276	-0.00550049	-0.200525
140	0	4	0.072	0	0.25	2.5	0.000622807	-0.00154386	0.097693
141	0	0	0.071	0	0	-3.4927	-0.000829276	-0.00550049	-0.200525
142	0	1	0.071	0	0.5	-2.4927	-0.000829276	-0.00550049	0.299475
143	0	0	0.071	0	0	-3.4927	-0.000829276	-0.00550049	-0.200525
144	0	0	0.071	0	0	-3.4927	-0.000829276	-0.00550049	-0.200525
145	0	0	0.071	0	0	-3.4927	-0.000829276	-0.00550049	-0.200525
146	0	0	0.071	0	0	-3.4927	-0.000829276	-0.00550049	-0.200525
147	0	3	0.073	0.001	0.3	-0.492697	0.00117072	-0.00450049	0.0994745
148	0	3	0.071	0	0.333	1.07071	-0.000646465	-0.00146465	0.193192
149	0	0	0.071	0	0	-3.4927	-0.000829276	-0.00550049	-0.200525
150	0	2	0.072	0	0.5	0.0707071	0.000353535	-0.00146465	0.360192
151	0	13	0.074	0.002	0.067	9.5073	0.00217072	-0.00350049	-0.133525
152	0	5	0.072	0.004	0.2	1.64286	0.000216837	-0.000589286	-0.0113724
153	0	4	0.071	0.001	0.25	0.507303	-0.000829276	-0.00450049	0.0494745
154	0	4	0.077	0.001	0.111	0.507303	0.00517072	-0.00450049	-0.0895255
155	0	8	0.072	0.003	0.125	4.5073	0.000170724	-0.00250049	-0.0755255
156	0	3	0.072	0.001	0.583	-0.492697	0.000170724	-0.00450049	0.382475
157	0	2	0.071	0.001	0.5	-1.4927	-0.000829276	-0.00450049	0.299475
158	0	0	0.071	0	0	-1.92929	-0.000646465	-0.00146465	-0.139808
159	0	4	0.071	0	0.369	0.642857	-0.000783163	-0.00458929	0.157628
160	0	0	0.071	0.001	0.5	-3.4927	-0.000829276	-0.00450049	0.299475
161	0	0	0.071	0	0	-3.4927	-0.000829276	-0.00550049	-0.200525
162	0	0	0.071	0	0	-3.4927	-0.000829276	-0.00550049	-0.200525
163	0	0	0.071	0	0	-3.4927	-0.000829276	-0.00550049	-0.200525
164	0	0	0.071	0	0	-3.4927	-0.000829276	-0.00550049	-0.200525
165	0	1	0.071	0	0.5	-2.4927	-0.000829276	-0.00550049	0.299475
166	0	2	0.072	0.001	0.611	-1.4927	0.000170724	-0.00450049	0.410475
167	0	1	0.071	0	0	-0.636364	-0.000644628	-0.00202479	-0.215653
168	0	7	0.072	0.01	0.147	3.64286	0.000216837	0.00541071	-0.0643724
169	0	3	0.072	0	0.333	1.46575	0.000821918	-0.00305479	0.110123
170	0	0	0.071	0	0	-3.4927	-0.000829276	-0.00550049	-0.200525
171	0	0	0.071	0	0	-3.4927	-0.000829276	-0.00550049	-0.200525
172	0	0	0.071	0	0	-3.4927	-0.000829276	-0.00550049	-0.200525
173	0	20	0.075	0.006	0.074	16.5073	0.00317072	0.000499513	-0.126525
174	0	2	0.071	0	0.333	-1.4927	-0.000829276	-0.00550049	0.132475
175	0	3	0.071	0	0.2	-0.357143	-0.000783163	-0.00458929	-0.0113724
176	0	15	0.073	0.003	0.093	11.5073	0.00117072	-0.00250049	-0.107525
177	0	2	0.072	0	0.5	-1.35714	0.000216837	-0.00458929	0.288628
178	0	4	0.072	0	0.167	0.642857	0.000216837	-0.00458929	-0.0443724
179	0	2	0.071	0	0.5	-1.4927	-0.000829276	-0.00550049	0.299475
180	0	8	0.072	0.001	0.125	4.5073	0.000170724	-0.00450049	-0.0755255
181	0	1	0.071	0	0	-0.5	-0.000377193	-0.00154386	-0.152307
182	0	11	0.072	0.007	0.142	7.5073	0.000170724	0.00149951	-0.0585255
183	0	1	0.071	0	0	-2.4927	-0.000829276	-0.00550049	-0.200525
184	0	0	0.071	0	0	-3.4927	-0.000829276	-0.00550049	-0.200525
185	0	25	0.072	0.025	0.115	21.5073	0.000170724	0.0194995	-0.0855255
186	0	4	0.072	0.001	0.25	0.507303	0.000170724	-0.00450049	0.0494745
187	0	11	0.072	0.024	0.222	7.5073	0.000170724	0.0184995	0.0214745
188	0	16	0.074	0.008	0.081	12.5073	0.00217072	0.00249951	-0.119525
189	0	0	0.071	0	0	-3.4927	-0.000829276	-0.00550049	-0.200525
190	0	3	0.071	0.005	0.25	-0.357143	-0.000783163	0.000410714	0.0386276
191	0	1	0.071	0	0.25	-2.4927	-0.000829276	-0.00550049	0.0494745
192	0	4	0.072	0.001	0.167	0.507303	0.000170724	-0.00450049	-0.0335255
193	0	12	0.072	0.001	0.092	8.5073	0.000170724	-0.00450049	-0.108525
194	0	9	0.072	0.004	0.191	5.5073	0.000170724	-0.00150049	-0.00952548
195	0	1	0.071	0	0.5	-2.4927	-0.000829276	-0.00550049	0.299475
196	0	1	0.071	0	0.2	-2.4927	-0.000829276	-0.00550049	-0.000525479
197	0	19	0.072	0.003	0.066	15.5073	0.000170724	-0.00250049	-0.134525
198	0	32	0.078	0.028	0.093	28.5073	0.00617072	0.0224995	-0.107525
199	0	0	0.071	0	0	-3.4927	-0.000829276	-0.00550049	-0.200525
200	0	2	0.071	0.001	0.25	-1.4927	-0.000829276	-0.00450049	0.0494745
201	0	24	0.072	0.011	0.094	20.5073	0.000170724	0.00549951	-0.106525
202	0	3	0.072	0	0.25	-0.492697	0.000170724	-0.00550049	0.0494745
203	0	1	0.071	0	0	-4	-0.000508929	-0.0053125	-0.211929
204	0	1	0.071	0	1.125	-2.4927	-0.000829276	-0.00550049	0.924475
205	0	1	0.071	0	0	-2.4927	-0.000829276	-0.00550049	-0.200525
206	0	8	0.076	0.003	0.115	4.5073	0.00417072	-0.00250049	-0.0855255
207	0	4	0.072	0	0.2	0.507303	0.000170724	-0.00550049	-0.000525479
208	0	0	0.071	0	0	-3.35714	-0.000783163	-0.00458929	-0.211372
209	0	0	0.071	0	0	-1.92929	-0.000646465	-0.00146465	-0.139808
210	0	2	0.071	0.002	0.25	-1.4927	-0.000829276	-0.00350049	0.0494745
211	0	0	0.071	0.002	0.25	-3.4927	-0.000829276	-0.00350049	0.0494745
212	0	0	0.071	0	0	-1.92929	-0.000646465	-0.00146465	-0.139808
213	0	0	0.071	0	0	-1.5	-0.000377193	-0.00154386	-0.152307
214	0	0	0.071	0	0	-3.4927	-0.000829276	-0.00550049	-0.200525
215	0	7	0.072	0	0.143	3.5073	0.000170724	-0.00550049	-0.0575255
216	0	0	0.071	0	0	-3.4927	-0.000829276	-0.00550049	-0.200525
217	0	7	0.073	0.001	0.091	3.5073	0.00117072	-0.00450049	-0.109525
218	0	13	0.072	0.006	0.078	9.5073	0.000170724	0.000499513	-0.122525
219	0	0	0.071	0.001	0.25	-3.35714	-0.000783163	-0.00358929	0.0386276
220	0	0	0.071	0	0	-1.92929	-0.000646465	-0.00146465	-0.139808
221	0	4	0.072	0	0.152	0.507303	0.000170724	-0.00550049	-0.0485255
222	0	0	0.071	0	0.5	-1.92929	-0.000646465	-0.00146465	0.360192
223	0	2	0.071	0	0.5	0.363636	-0.000644628	-0.00202479	0.284347
224	0	5	0.071	0	0.2	1.5073	-0.000829276	-0.00550049	-0.000525479
225	0	5	0.071	0.001	0.3	1.5073	-0.000829276	-0.00450049	0.0994745
226	0	5	0.072	0.004	0.167	1.5073	0.000170724	-0.00150049	-0.0335255
227	0	1	0.071	0	0	-0.534247	-0.000178082	-0.00305479	-0.222877
228	0	0	0.071	0.012	0.297	-3.4927	-0.000829276	0.00649951	0.0964745
229	0	19	0.072	0.017	0.081	15.6429	0.000216837	0.0124107	-0.130372
230	0	1	0.071	0	0	-2.4927	-0.000829276	-0.00550049	-0.200525
231	0	0	0.071	0	0	-3.4927	-0.000829276	-0.00550049	-0.200525
232	0	0	0.071	0	0	-1.5	-0.000377193	-0.00154386	-0.152307
233	0	0	0.071	0	0	-3.4927	-0.000829276	-0.00550049	-0.200525
234	0	1	0.071	0	0	-4	-0.000508929	-0.0053125	-0.211929
235	0	6	0.072	0.004	0.125	4.39634	0.000896341	0.00170732	-0.0923476
236	0	19	0.073	0.029	0.127	15.5073	0.00117072	0.0234995	-0.0735255
237	0	22	0.073	0.025	0.062	18.5073	0.00117072	0.0194995	-0.138525
238	0	11	0.072	0.004	0.107	9.39634	0.000896341	0.00170732	-0.110348
239	0	2	0.072	0.001	0.5	-3	0.000491071	-0.0043125	0.288071
240	0	1	0.071	0	0	-0.929293	-0.000646465	-0.00146465	-0.139808
241	0	3	0.072	0.002	0.25	-0.492697	0.000170724	-0.00350049	0.0494745
242	0	12	0.072	0.012	0.144	8.5073	0.000170724	0.00649951	-0.0565255
243	0	7	0.072	0.003	0.169	3.64286	0.000216837	-0.00158929	-0.0423724
244	0	0	0.071	0	0	-3.4927	-0.000829276	-0.00550049	-0.200525
245	0	2	0.071	0.015	0.236	-1.4927	-0.000829276	0.00949951	0.0354745
246	0	3	0.071	0.004	0.188	-0.492697	-0.000829276	-0.00150049	-0.0125255
247	0	13	0.072	0.016	0.123	9.5073	0.000170724	0.0104995	-0.0775255
248	0	14	0.072	0.016	0.19	9	0.000491071	0.0106875	-0.0219286
249	0	0	0.071	0	0	-3.4927	-0.000829276	-0.00550049	-0.200525
250	0	0	0.071	0	0	-3.4927	-0.000829276	-0.00550049	-0.200525
251	0	16	0.072	0.007	0.142	14.3963	0.000896341	0.00470732	-0.0753476
252	0	0	0.071	0	1.125	-3.4927	-0.000829276	-0.00550049	0.924475
253	0	16	0.072	0.026	0.099	12.5073	0.000170724	0.0204995	-0.101525
254	0	3	0.071	0.017	0.125	-2	-0.000508929	0.0116875	-0.0869286
255	0	1	0.071	0.001	0.59	-2.4927	-0.000829276	-0.00450049	0.389475
